# Supplementary material for: Antagonistic Potential of Fluorescent Pseudomonads Colonizing Wheat Heads Against Mycotoxin Producing Alternaria and Fusaria
Source: Front Microbiol. 2018 Sep 10;9:2124. doi: 10.3389/fmicb.2018.02124 (PMC6139315; doi:10.3389/fmicb.2018.02124)
Supplement: Supplementary file 5 [file Table_5.XLSX]

## Sheet: Fc13 + 279_491
Experiment 1: Fusarium culmorum 13 and Pseudomonas spec. 279 or P. spec. 491 inoculated on wheat grains in Erlenmeyer flasks.
Microbiological and mycotoxin data.
CFU/g DM: colonyforming units per g dry mass wheat grains
Approach	time: days	Sample	% Dry matter	Bacterial density	Fungal density			Mycotoxins in µg/g dry matter wheat grains
	after inocul.	lab-no.	wheat grains	log CFU/g DM	log CFU/g DM	n Genomes/g DM		Zearalenone	Deoxynivalenol	α-Zearalenol	β-Zearalenol	Nivalenol
Control Fc13	t0	66	46.23		4	21156.8		n.d.	n.d.	n.d.	n.d.	n.d.
		67	47.3		3.99	27463.1		n.d.	n.d.	n.d.	n.d.	n.d.
		68	45.45		3.94	44369.3		n.d.	n.d.	n.d.	n.d.	n.d.
		69	45.83		4.18	13557.8		n.d.	n.d.	n.d.	n.d.	n.d.
		70	47.32		4.19	15637.4		n.d.	n.d.	n.d.	n.d.	n.d.
Mean			46.426		4.06	24436.9
SD			0.852836		0.116404	12379.5
Fc13 / P279	t0/2d	71	48.03	9.6	4.12			n.d.	n.d.	n.d.	n.d.	n.d.
		72	46.43	10.03	4.2			n.d.	n.d.	n.d.	n.d.	n.d.
		73	45.17	10.03	4.07			n.d.	n.d.	n.d.	n.d.	n.d.
		74	45.7	9.79	4.12			n.d.	n.d.	n.d.	n.d.	n.d.
		75	n.a.	n.a.	n.a.			n.a.	n.a.	n.a.	n.a.	n.a.
Mean			46.3325	9.8625	4.1275
SD			1.24398	0.208387	0.0537742
Fc13 / P 491	t0/2d	76	n.a.	n.a.	n.a.			n.d.	n.d.	n.d.	n.d.	n.d.
		77	n.a.	n.a.	n.a.			n.d.	n.d.	n.d.	n.d.	n.d.
		78	45.47	9.64	4.23			n.d.	n.d.	n.d.	n.d.	n.d.
		79	48.5	9.5	4.16			n.d.	n.d.	n.d.	n.d.	n.d.
		80	43.78	9.73	4.24			n.d.	n.d.	n.d.	n.d.	n.d.
Mean			45.9167	9.62333	4.21
SD			2.39149	0.115902	0.043589
Control Fc13	t7d	86	38.52		5.84	1.55651e+08		28.81	0	0.39	n.d.	n.d.
		87	42.07		5.74	2.34341e+08		77.06	5.67	0.33	n.d.	n.d.
		88	38.37		5.89	3.50375e+07		94.84	3.15	0.39	n.d.	n.d.
		89	38.67		6.17	1.98314e+08		147.79	5.02	0.46	n.d.	n.d.
		90	38.57		6.19	4.54065e+07		56.69	0	0.59	n.d.	n.d.
Mean			39.24		5.966	1.3375e+08		81.038	2.768	0.432
SD			1.58572		0.202805	8.98825e+07		44.6731	2.69085	0.0995992
Fc13 / P279	t7d	91	42.8	10.45	5.59	7.64661e+07		5.5	n.d.	1.64	n.d.	n.d.
		92	42.8	10.46	5.74	6.3273e+07		7.51	n.d.	2	n.d.	n.d.
		93	41.62	10.68	5.68	8.8248e+07		8.84	n.d.	1.97	n.d.	n.d.
		94	41.67	10.65	5.2	8.89979e+07		5.52	n.d.	1	n.d.	n.d.
		95	40.51	10.65	6.03	1.35069e+08		4.27	n.d.	0.88	n.d.	n.d.
Mean			41.88	10.578	5.648	9.04108e+07		6.328		1.498
SD			0.959349	0.113004	0.299783	2.70736e+07		1.82216		0.530302
Fc13 / P 491	t7d	96	42.77	10.74	5.89	8.62424e+07		5.74	n.d.	1.28	n.d.	n.d.
		97	40.49	10.45	6.09	6.57466e+07		4.38	n.d.	0.97	n.d.	n.d.
		98	43.42	10.59	5.88	8.54461e+07		5.15	n.d.	1.26	n.d.	n.d.
		99	40.27	10.58	5.87	7.0031e+07		3.94	n.d.	1.15	n.d.	n.d.
		100	42.03	10.7	5.6	4.78688e+07		3.25	n.d.	1.23	n.d.	n.d.
Mean			41.796	10.612	5.866	7.1067e+07		4.492		1.178
SD			1.3852	0.113886	0.174442	1.58476e+07		0.981107		0.126372
Control Fc13	t13d	106	30.36		7.77	1.23154e+07		435.04	157.41	1.17	n.d.	n.d.
		107	30.33		7.65	1.05089e+07		412.06	203.01	0.85	n.d.	n.d.
		108	30.65		7.47	2.72519e+07		366.26	171.52	1.03	n.d.	n.d.
		109	31.63		7.5	1.48666e+07		718.45	328.37	1.52	n.d.	n.d.
		110	n.a.		n.a.	n.a.		n.a.	n.a.	n.a.	n.a.	n.a.
Mean			30.7425		7.5975	1.62357e+07		482.953	215.077	1.1425
SD			0.609009		0.139374	7.55857e+06		159.58	77.8965	0.283711
Fc13 / P279	t13d	111	32.99	11.54	7.05	7.25569e+07		39.37	28.91	2.22	n.d.	3.76
		112	30.95	10.86	6.21	7.7966e+07		26.38	10.78	2.08	n.d.	3.98
		113	33.91	9.99	6.17	3.00855e+07		28.43	18.84	1.62	n.d.	2.64
		114	31.58	10.66	6.2	8.34265e+07		22.05	15.68	1.25	n.d.	3.85
		115	35.7	10.76	6.15	5.94929e+07		21.62	0	2.6	n.d.	6.17
Mean			33.026	10.762	6.356	6.47056e+07		27.57	14.842	1.954		4.08
SD			1.89299	0.552558	0.38869	2.12937e+07		7.19841	10.6228	0.527048		1.2852
Fc13 / P 491	t13d	116	33.94	10.64	6.17	3.77828e+07		21.48	4.33	1.31	n.d.	n.d.
		117	32.61	10.37	6.19	5.18693e+07		22.18	9.09	1.6	n.d.	n.d.
		118	30.92	10.92	7.41	6.25513e+07		22.94	0	1.71	n.d.	n.d.			4.28
		119	32.37	10.61	6.19	3.55006e+07		40.47	7.98	1.82	n.d.	n.d.
		120	30.36	10.38	6.22	5.93339e+07		14.36	0	0.92	n.d.	n.d.
Mean			32.04	10.584	6.436	4.94076e+07		24.286	4.28	1.472
SD			1.42483	0.225898	0.544775	1.23074e+07		9.67688	4.2856	0.362312
