# Supplementary material for: Antagonistic Potential of Fluorescent Pseudomonads Colonizing Wheat Heads Against Mycotoxin Producing Alternaria and Fusaria
Source: Front Microbiol. 2018 Sep 10;9:2124. doi: 10.3389/fmicb.2018.02124 (PMC6139315; doi:10.3389/fmicb.2018.02124)
Supplement: Supplementary file 6 [file Table_6.XLSX]

## Sheet: Fg23 + 423 _ 500
Experiment 2: Fusarium graminearum 23 and Pseudomonas spec. 423 or P. spec. 500 inoculated on wheat grains in Erlenmeyer flasks.
Microbiological and mycotoxin data.
CFU/g DM: colonyforming units per g dry mass wheat grains
Approach	time: days	Sample	% Dry mass	Bacterial density	Fungal density			Mycotoxins in µg/g dry mass wheat grains
	after inocul.	lab-no.	wheat grains	log CFU/g DM	log CFU/g DM	n Genomes/g DM		Zearalenone	Deoxynivalenol	α-Zearalenol	β-Zearalenol	Nivalenol
Control Fg23	t0/2d	126	43.94		3.36	5223.69		n.d.	n.d.	n.d.	n.d.	n.d.
		127	45.08		3.35	1187.94		n.d.	n.d.	n.d.	n.d.	n.d.
		128	43.09		3.37	10012.1		n.d.	n.d.	n.d.	n.d.	n.d.
		129	48.23		3.32	2585.96		n.d.	n.d.	n.d.	n.d.	n.d.
		130	40.66		3.39	5664.3		n.d.	n.d.	n.d.	n.d.	n.d.
Mean			44.265		3.358	4934.8
SD			3.20219		0.0258844	3389.35
Fg23 / P 423	t0/2d	131	41.73	9.91				n.d.	n.d.	n.d.	n.d.	n.d.
		132	40.72	10.18				n.d.	n.d.	n.d.	n.d.	n.d.
		133	44.2	10.07				n.d.	n.d.	n.d.	n.d.	n.d.
		134	41.64	10.04				n.d.	n.d.	n.d.	n.d.	n.d.
		135	40.73	9.88				n.d.	n.d.	n.d.	n.d.	n.d.
Mean			41.804	10.016
SD			1.42318	0.122597
Fg23 /P 500	t0/2d	136	44.85	10.28				n.d.	n.d.	n.d.	n.d.	n.d.
		137	44.75	10.15				n.d.	n.d.	n.d.	n.d.	n.d.
		138	44.58	10.12				n.d.	n.d.	n.d.	n.d.	n.d.
		139	46.45	10.09				n.d.	n.d.	n.d.	n.d.	n.d.
		140	43.12	10.12				n.d.	n.d.	n.d.	n.d.	n.d.
Mean			44.75	10.152
SD			1.18171	0.0746324
Control Fg23	t7d	146	35.8		5.67	7.57663e+07		26.35	n.d.	n.d.	n.d.	n.d.
		147	37.22		4.95	8.80948e+06		24.7	n.d.	n.d.	n.d.	n.d.
		148	41.03		5.39	1.94757e+07		15.79	n.d.	n.d.	n.d.	n.d.
		149	41.1		5.39	1.49307e+07		40.26	n.d.	n.d.	n.d.	n.d.
		150	36.59		5.66	1.3589e+07		20.2	n.d.	n.d.	n.d.	n.d.
Mean			38.348		5.412	2.65143e+07		25.46
SD			2.5309		0.292609	2.77939e+07		9.24103
Fg23 / P 423	t7d	151	n.a.	n.a.	n.a.	n.a.		n.a.	n.a.	n.a.	n.a.	n.a.
		152	38.3	9.64	5.64	7.66715e+06		2.93	n.d.	n.d.	n.d.	n.d.
		153	41.9	10.55	5.59	1.54016e+07		6.04	n.d.	n.d.	n.d.	n.d.
		154	42.77	10.12	5.49	3.46802e+07		5.49	n.d.	n.d.	n.d.	n.d.
		155	41.58	11.08	5.61	8.94017e+06		3.11	n.d.	n.d.	n.d.	n.d.
Mean			41.1375	10.3475	5.5825	1.66723e+07		4.3925
SD			1.95735	0.613698	0.065	1.24737e+07		1.60234
Fg23 /P 500	t7d	156	27.08	9.39	6.17	1.03676e+07		1.01	n.d.	n.d.	n.d.	n.d.
		157	38.33	10.77	5.6	1.75372e+07		2.29	n.d.	n.d.	n.d.	n.d.
		158	39.17	8.93	5.65	1.12308e+07		2.59	n.d.	n.d.	n.d.	n.d.
		159	44.4	9.83	5.22	2.68762e+07		5.42	n.d.	n.d.	n.d.	n.d.
		160	41.4	10.18	5.66	1.39074e+07		4.92	n.d.	n.d.	n.d.	n.d.
Mean			38.076	9.82	5.66	1.59838e+07		3.246
SD			6.58056	0.708731	0.338157	6.69889e+06		1.86229
Control Fg23	t13d	166	35.07		6.15	2.81789e+07		308.21	0	0.39	5.44	n.d.
		167	32.79		6.12	4.20912e+07		409.3	0	0.38	9.13	n.d.
		168	36.11		6.04	1.20266e+07		162.14	14.11	0.28	3.47	n.d.
		169	31.9		6.22	2.46864e+07		577.16	9.73	0.55	8.15	n.d.
		170	32.04		5.97	1.99531e+07		347.4	18.52	0.12	0	n.d.
Mean			33.582		6.1	2.53872e+07		360.842	8.472	0.344	5.238
SD			1.89994		0.0972111	1.11282e+07		151.307	8.33489	0.158209	3.68207
Fg23 / P 423	t13d	171	28.32	10.07	6.25	8.52241e+06		14.81	3.65	0	n.d.	n.d.
		172	30.04	10.3	6.39	4.05647e+06		17.1	4.73	0	n.d.	n.d.
		173	32.45	10.37	6.22	1.75508e+07		25.51	4.32	45.6622	n.d.	n.d.
		174	28.6	10.02	6.35	1.99174e+06		16.61	0	0	n.d.	n.d.
		175	28.86	10.64	6.02	9.49604e+06		16.16	4	0	n.d.	n.d.
Mean			29.654	10.28	6.246	8.32349e+06		18.038	3.34	9.13244
SD			1.69466	0.2499	0.144326	6.01782e+06		4.26312	1.90918	20.4208
Fg23 /P 500	t13d	176	34.76	10	6.3	6.93624e+06		14.1	0	0.17	n.d.	n.d.
		177	32.07	10.22	6.1	5.80767e+06		24.93	3.55	0	n.d.	n.d.
		178	31.75	10.2	6.17	2.06605e+07		6.64	6.42	0	n.d.	n.d.
		179	31.26	10.59	6.37	3.53823e+07		7.44	0	0	n.d.	n.d.
		180	36.76	10.58	5.66	4.40293e+07		12.25	0	0	n.d.	n.d.
Mean			33.32	10.318	6.12	2.25632e+07		13.072	1.994	0.034
SD			2.35469	0.258496	0.278119	1.6983e+07		7.33885	2.91285	0.0760263
