# Supplementary material for: Antagonistic Potential of Fluorescent Pseudomonads Colonizing Wheat Heads Against Mycotoxin Producing Alternaria and Fusaria
Source: Front Microbiol. 2018 Sep 10;9:2124. doi: 10.3389/fmicb.2018.02124 (PMC6139315; doi:10.3389/fmicb.2018.02124)
Supplement: Supplementary file 7 [file Table_7.XLSX]

## Sheet: At220 + 279 _ 342
Experiment 3: Alternaria tenuissima 220 and Pseudomonas spec. 279 or P. spec. 342 inoculated on wheat grains in Erlenmeyer flasks.
Microbiological and mycotoxin data.
CFU/g DM: colonyforming units per g dry mass wheat grains
Approach	time: days	Sample	% Dry mass	Bacterial density	Fungal density			Mycotoxins in µg/g dry mass wheat grains
	after inocul.	lab-no.	wheat grains	log CFU/g DM	log CFU/g DM	n Genomes/g DM		Alternariol	Alternariol mo-	Tenuaconic	Altenuene
									nomethyl ether	acid
Control At220	t0/2d	246	47.94		3.32	5547.78		0	0	10.74	0
		247	46.82		3.33	8683.83		0	0	10.87	0
		248	46.92		3.33	7318.83		0	0	9.84	0
		249	46.68		3.33	1126		0	0	n.a.	0
		250	45.58		3.34	422.45		0	0	19.51	0
Mean			46.788		3.33	4619.78				12.74
SD			0.839119		0.00707107	3690.75				4.53651
At220 / P 279	t0/2d	251	45.4	10.06				0	0	15.65	0
		252	45.71	10.25				0	0	17.33	0
		253	45.54	10.32				0	0	13.19	0
		254	45.23	10.29				0	0	13.12	0
		255	45.53	10.11				0	0	11.53	0
Mean			45.482	10.206						14.164
SD			0.178802	0.114586						2.30262
At220 / P 342	t0/2d	256	47.06	9.45				0	0	20.93	0
		257	45.83	9.37				0	0	23.33	0
		258	47.2	9.31				0	0	21.39	0
		259	46.61	9.44				0	0	13.8	0
		260	45.03	9.51				0	0	16.96	0
Mean			46.346	9.416						19.282
SD			0.909247	0.0773305						3.84024
Control At220	t7d	266	41.56		5.95	9.58462e+08		n.a.	n.a.	n.a.	n.a.
		267	42.69		5.89	1.65258e+09		n.a.	n.a.	n.a.	n.a.
		268	41.94		5.8	1.90999e+08		70.44	52.23	2063.58	22.96
		269	42.11		5.6	3.27299e+08		86.43	57.04	2418.2	23.31
		270	42.76		5.85	3.72159e+08		74.86	48.35	2409.53	20.23
Mean			42.212		5.818	7.003e+08		77.2433	52.54	2297.1	22.1667
SD			0.50948		0.133679	6.0821e+08		8.25713	4.35329	202.284	1.68631
At220 / P 279	t7d	271	44.76	10.55	5.05	5.29701e+07		0.29	2.25	66.72	0
		272	47.07	10.46	4.69	8.47411e+07		0.59	2.81	83.58	0
		273	47.05	10.46	4.93	3.11883e+07		0.47	2.39	59.5	0
		274	47.12	10.38	4.89	8.10346e+07		0.3	1.8	33.85	0
		275	45.79	10.52	4.71	1.3055e+08		0	1.87	99.97	0
Mean			46.358	10.474	4.854	7.60968e+07		0.33	2.224	68.724
SD			1.05388	0.0654217	0.152578	3.74696e+07		0.222823	0.411315	25.0115
At220 / P 342	t7d	276	44.93	9.77	5.91	3.91336e+08		5.61	4.11	621.19	0
		277	46.77	9.89	5.45	4.36358e+08		6.46	9.21	589.71	0
		278	42.94	9.93	5.79	2.91481e+08		4.05	4.07	307.11	0
		279	44.3	9.35	5.78	2.66806e+08		2.11	2.81	355.58	0
		280	46.63	9.38	5.9	3.82217e+08		6.61	5.16	765.85	0
Mean			45.114	9.664	5.766	3.53639e+08		4.968	5.072	527.888
SD			1.61735	0.279428	0.186628	7.15609e+07		1.89376	2.4585	192.085
Control At220	t13d	286	24.27		6.14	6.78905e+08		194.24	85.3	10149	269.93
		287	28.06		6.08	4.57023e+08		223.28	148.68	6519.86	183.33
		288	27.55		6.08	4.15089e+08		122.67	68.03	5822.32	129.63
		289	29.1		6.06	2.63486e+08		153.19	87.31	6899.07	117.95
		290	26.39		6.58	3.97216e+08		152.4	95.65	6795.54	164.29
Mean			27.074		6.188	4.42344e+08		169.156	96.994	7237.15	173.026
SD			1.84619		0.221179	1.50786e+08		39.545	30.5888	1681.09	60.1861
At220 / P 279	t13d	291	39.34	10.93	5.63	2.5465e+08		2.36	5	119.52	0
		292	38.85	10.93	5.84	3.4603e+08		3.05	7.03	207.37	0
		293	40.43	10.99	5.96	2.87535e+08		4.05	7.25	287.81	0
		294	38.79	10.99	6.24	3.95707e+08		2.77	5.3	114.84	0
		295	39.27	11.03	5.71	3.77856e+08		2.55	5.71	319.53	0
Mean			39.336	10.974	5.876	3.32356e+08		2.956	6.058	209.814
SD			0.658696	0.043359	0.239228	5.98283e+07		0.663385	1.02234	93.9415
At220 / P 342	t13d	296	32.52	9.61	6.01	6.71608e+08		35.04	57.44	4980.43	13.24
		297	33.75	9.47	6.47	6.70403e+08		32.07	47.66	4103.26	16.93
		298	32.7	9.01	6.49	3.04056e+08		42.2	77.83	5452.38	11.94
		299	31.98	11.67	6.32	7.4645e+08		38.95	62.51	4128.73	13.05
		300	31.64	11.53	6.02	8.66059e+08		37.68	64.6	4414.96	13.56
Mean			32.518	10.258	6.262	6.51715e+08		37.188	62.008	4615.95	13.744
SD			0.807973	1.246	0.234883	2.10077e+08		3.8495	11.0004	585.895	1.88245
